# Supplementary material for: Clonal Diversity and Antimicrobial Resistance of Methicillin-Resistant Staphylococcus pseudintermedius Isolated from Canine Pyoderma
Source: Microorganisms. 2021 Feb 25;9(3):482. doi: 10.3390/microorganisms9030482 (PMC7996521; doi:10.3390/microorganisms9030482)
Supplement: Supplementary file 1 [file microorganisms-09-00482-s001.zip]

Archive with 1 entries (1 files):
- Figure S1 Clonal lineages of MRSP isolated from pyoderma.pdf
